# Supplementary material for: Phagocytosis by an HIV antibody is associated with reduced viremia irrespective of enhanced complement lysis
Source: Nat Commun. 2022 Feb 3;13:662. doi: 10.1038/s41467-022-28250-7 (PMC8814042; doi:10.1038/s41467-022-28250-7)
Supplement: Supplementary file 4 — Source Data [file 41467_2022_28250_MOESM4_ESM.xlsx]

## Sheet: Fig. 1A
		ADCML vs BaL
	10E8v4	25.5196	24.4604
	3BNC117	19.6243	9.67226
	b12	12.9097	12.8697
	PGT121	12.2702	13.1095
	10-1074	10.6715	11.3909
	N6	8.43325	11.191
	VRC01	10.3917	9.33253
	VRC07	8.753	9.21263
	PGDM1400	9.55236	8.19345
	PGT151	8.53317	9.13269

## Sheet: Fig. 1B
mAb Conc.	10E8v4		B12		VRC01		10-1074		N6		VRC07		PGT121
25	105.453	105.589	70.1332	71.14	37.0241	38.4731
12.5	108.735	94.047	61.7631	68.0397	42.8011	49.7346
6.25	98.0799	102.525			59.0166	61.6795
3.125	93.407	84.3568	82.5597	67.5617	78.4062	59.279
1.5625	92.0374	90.4694	73.5087	82.2699	88.708	81.1977
0.78125	114.167	96.6344	95.8916	98.4342	87.7894	99.7945
0.390625	111.581	101.424	100.98	85.4716	109.101	104.937
15							5.08442	4.22046	2.63392	9.53001	3.44486	4.72896
7.5							4.99066	5.46617	10.1675	11.6222	11.1317	16.0113
3.75							12.552	10.4758	24.4266	28.2787	24.1321	26.3018
1.875							22.8257	22.5578	43.8533	51.1535	45.6385	57.1776
0.9375							40.2623	41.8697	74.0461	73.0225	81.3939	74.4775
0.46875							60.6056	75.5641	85.2927	95.1564	103.387	76.3549
0.234375							87.9375	91.467	104.908	108.944	105.995	89.2269
3													19.102	14.9223
1.5													37.9585	20.3293
0.75													49.4988	29.1525
0.375													71.5464	33.6322
0.1875													70.7964	46.6112
0.09375

## Sheet: Fig. 1D
mAb Conc. (μg/ml)	Unmodified		LALA		EFTAE
30	3.3468	3.3678	3.3876	3.4334	3.1505	3.2412
10	2.8563	2.9517	3.0434	3.1644	2.7165	2.8879
3.33	1.3266	1.5165	1.8643	1.7878	1.6843	1.7161
1.11	0.5419	0.602	0.7063	0.867	0.6992	0.8496
0.37	0.2527	0.2337	0.2378	0.287	0.295	0.3206
0.123	0.0597	0.0859	0.0952	0.0836	0.1055	0.1279
0.041	0.0348	0.0283	0.0153	0.0355	0.036	0.0355
0.014	0.0211	0.0156	0.0174	0.0077	0.0077	0.0138

## Sheet: Fig. 1E
		10E8v4 IC50
		Unmodified	EFTAE	LALA
	Challenge Stock	38	12.8	34.38
	Pseudovirus	0.027	0.04	0.036

## Sheet: Fig. 1F
mAb conc. (nM)	10E8v4			EFTAE			LALA			HIVIG
250	5532.5			10584			986
41.67	4570			10476			936
6.94	3824			8581			1359
1.16	3038			6537			1843.5
0.19	2354			5146.5			2199.5
0.03	2559			3789			2498
0.005	2599			2699.5			2927
0	2279			2388			2816
2670										4613	4488.5	4605
445										2937	3169	2678
74.2										2409	2327.5	2474
12.4										2355	2568	2459
2.06										2553	2429	2676
0.34										3076	3139	2600
0.057										2670.5	2472	2671
0										2644	2508.5	2394

## Sheet: Fig. 1G
mAb Conc. (nM)	10E8v4 Unmodified	10E8v4 EFTAE	10E8v4 LALA
300			4634
100	7045	6756	3603.5
33.3	6827	7626.5	1928
11.1	6373.5	6605.5	1444
3.7	2209	5485	1094
1.23	1085	2768	1035
0.41	1197.5	1112.5	1144

## Sheet: Fig. 1H
	Env Int NS				Env High NS				Env Int HIS				Env Int HIS
	Unmodified	EFTAE	LALA		Unmodified	EFTAE	LALA		Unmodified	EFTAE	LALA		Unmodified	EFTAE	LALA
Rep 1	10.2	30.2	2.2		26.2	53.3	9.5		0.5	0.6	0.3		0.5	0.5	0.3
Rep 2	5	10.2	1		11.3	21.2	2.1		0.5	0.2	0.2		0.1	0.2	0.2
Rep 3	13.7	36.9	3		29.4	53.8	8.5		0.9	0.8	0.6		0	0	0

## Sheet: Fig. 1I
Macaque serum	Unmodified	EFTAE	LALA
31136	34	270	30.5
28255	38	303	34
30514	42	315	69
27220	49.5	213.5	46
25405	65	301	42
33468	37	47	27.5
Pooled rhesus*	33*	217*	42*

## Sheet: Fig. 2A
Human									Rhesus
	10E8v4 unmodified		EFTAE		LALA					10E8v4 unmodified		EFTAE		LALA
HU IIa (H131)	5.33e-07		7.27e-08		0.0001				MM IIa-1	1.13e-06	1.16e-06	3.46e-07		0.1
HU IIb	1.42e-06		1.06e-07		0.0001				MM IIa-2	9.69e-07	1.03e-06	3.34e-07		0.0001
HU IIIa (V158)	4.72e-07		1.88e-07		0.0001				MM IIa-3	9.69e-07	1.09e-06	2.99e-07		0.1
HU IIIb (SH)	3.01e-06		4.02e-06		0.1				MM IIb	1.77e-06	1.63e-06	1.55e-07		1e-05
									MM IIIa-1	3.56e-07	3.74e-07	8.62e-08		7.13e-06

## Sheet: Fig. 2B
	10E8v4 unmodified				EFTAE			LALA			Herceptin
Human	1.5e-06	1.941e-06	9.9e-07		1.3e-06	3.202e-06		6.5e-07	2.024e-06		2.2e-06
Rhesus	5.141e-07	5.478e-07	3.543e-07		5.547e-07	8.202e-07		3.062e-07	7.174e-07		7.5e-07

[truncated: 41 more sheets: Fig. 2C, Fig. 2D, Fig. 2E, Fig. 2F, Fig. 4A, Fig. 4B, Fig. 4C, Fig. 4D,E, Fig. 4F, Fig. 4G, Fig. 4H, Fig. 4I, Fig. 4J, Fig. 4K, Fig. 4L, Fig. 4M, Fig. 5A, Fig. 5B, Fig. 5C, Fig. 5D …]
